# Supplementary material for: Prognostic Value of LINC-ROR (rs1942347) Variant in Patients with Colon Cancer Harboring BRAF Mutation: A Propensity Score-Matched Analysis
Source: Biomolecules. 2022 Apr 12;12(4):569. doi: 10.3390/biom12040569 (PMC9028515; doi:10.3390/biom12040569)
Supplement: Supplementary file 1 [file biomolecules-12-00569-s001.zip]

Archive with 1 entries (1 files):
- biomolecules-1664183-supplementary.pdf
